# Supplementary material for: miRNA Expression Analysis of the Hippocampus in a Vervet Monkey Model of Fetal Alcohol Spectrum Disorder Reveals a Potential Role in Global mRNA Downregulation
Source: Brain Sci. 2023 Jun 9;13(6):934. doi: 10.3390/brainsci13060934 (PMC10296739; doi:10.3390/brainsci13060934)
Supplement: Supplementary file 1 [file brainsci-13-00934-s001.zip]

Archive with 1 entries (1 files):
- brainsci-2433835-supplementary.pdf
